# Supplementary material for: Spotted Fever Group Rickettsioses in Central America: The Research and Public Health Disparity among Socioeconomic Lines
Source: Insects. 2022 Jul 27;13(8):674. doi: 10.3390/insects13080674 (PMC9332791; doi:10.3390/insects13080674)
Supplement: Supplementary file 1 [file insects-13-00674-s001.zip]

Archive with 1 entries (1 files):
- insects-1820517-supplementary.pdf
